# Supplementary material for: Psychoactive Effects of Lactobacillus johnsonii Against Restraint Stress-Induced Memory Dysfunction in Mice Through Modulating Intestinal Inflammation and permeability—a Study Based on the Gut–Brain Axis Hypothesis
Source: Front Pharmacol. 2021 May 26;12:662148. doi: 10.3389/fphar.2021.662148 (PMC8189558; doi:10.3389/fphar.2021.662148)
Supplement: Supplementary file 1 [file Table1.XLSX]

## Sheet: Memory-related
BDNF	(mRNA)
NS group	2-ΔΔCt	RS group	2-ΔΔCt	RS-P group	2-ΔΔCt
NS-1	1.02259	RS-1	0.644189	RS-P-1	0.848051
NS-2	0.939885	RS-2	0.55564	RS-P-2	0.67778
NS-3	0.919479	RS-3	0.549258	RS-P-3	0.875931
NS-4	1.18281	RS-4	0.617234	RS-P-4	0.936633
NS-5	0.968544	RS-5	0.572583	RS-P-5	0.628023
NS-6	0.987753	RS-6	0.766959	RS-P-6	0.898478
CREB	(mRNA)
NS group	2-ΔΔCt	RS group	2-ΔΔCt	RS-P group	2-ΔΔCt
NS-1	1.03228	RS-1	0.766221	RS-P-1	1.06868
NS-2	1.14671	RS-2	0.764453	RS-P-2	0.793242
NS-3	0.983388	RS-3	0.548729	RS-P-3	0.847235
NS-4	0.890384	RS-4	0.72489	RS-P-4	1.06622
NS-5	0.949891	RS-5	0.64655	RS-P-5	0.761808
NS-6	1.01572	RS-6	0.77602	RS-P-6	1.01104
NCAM	(mRNA)
NS group	2-ΔΔCt	RS group	2-ΔΔCt	RS-P group	2-ΔΔCt
NS-1	0.880327	RS-1	1.05783	RS-P-1	0.951172
NS-2	0.908218	RS-2	1.03846	RS-P-2	1.09135
NS-3	1.12203	RS-3	1.01006	RS-P-3	1.18601
NS-4	1.07632	RS-4	1.21935	RS-P-4	1.02653
NS-5	1.06396	RS-5	1.00541	RS-P-5	1.06028
NS-6	0.973404	RS-6	1.05053	RS-P-6	1.20674
SCF	(mRNA)
NS group	2-ΔΔCt	RS group	2-ΔΔCt	RS-P group	2-ΔΔCt
NS-1	0.769681	RS-1	0.566704	RS-P-1	0.85698
NS-2	0.993552	RS-2	0.717309	RS-P-2	0.862941
NS-3	1.08222	RS-3	0.714002	RS-P-3	0.959707
NS-4	1.26196	RS-4	0.564091	RS-P-4	0.64201
NS-5	0.916369	RS-5	0.669273	RS-P-5	0.717309
NS-6	1.13079	RS-6	0.844206	RS-P-6	0.696084
c-Fos	(mRNA)
NS group	2-ΔΔCt	RS group	2-ΔΔCt	RS-P group	2-ΔΔCt
NS-1	1.06273	RS-1	0.645182	RS-P-1	0.861214
NS-2	1.02298	RS-2	0.541905	RS-P-2	0.696298
NS-3	1.10786	RS-3	0.688301	RS-P-3	0.830918
NS-4	1.24641	RS-4	0.585515	RS-P-4	0.604764
NS-5	0.905076	RS-5	0.621766	RS-P-5	0.935912
NS-6	0.736	RS-6	0.471755	RS-P-6	0.741119
NMDAR	(mRNA)
NS group	2-ΔΔCt	RS group	2-ΔΔCt	RS-P group	2-ΔΔCt
NS-1	1.01065	RS-1	0.65381	RS-P-1	0.920365
NS-2	1.00715	RS-2	0.50825	RS-P-2	0.556818
NS-3	0.979609	RS-3	0.773038	RS-P-3	0.895197
NS-4	0.981875	RS-4	0.832359	RS-P-4	0.939704
NS-5	1.01415	RS-5	0.644809	RS-P-5	0.916122
NS-6	1.00715	RS-6	0.738982	RS-P-6	0.758004

## Sheet: Apoptosis-related
bcl-2	(mRNA)
NS group	2-ΔΔCt	RS group	2-ΔΔCt	RS-P group	2-ΔΔCt
NS-1	0.632756	RS-1	0.502219	RS-P-1	1.02554
NS-2	1.34231	RS-2	0.619019	RS-P-2	1.23947
NS-3	1.07902	RS-3	0.547042	RS-P-3	0.706971
NS-4	1.05926	RS-4	0.609088	RS-P-4	0.833
NS-5	1.00676	RS-5	0.469671	RS-P-5	0.667291
NS-6	1.02318	RS-6	0.721826	RS-P-6	1.19725
bax	(mRNA)
NS group	2-ΔΔCt	RS group	2-ΔΔCt	RS-P group	2-ΔΔCt
NS-1	0.722382	RS-1	1.74211	RS-P-1	1.08235
NS-2	0.927123	RS-2	1.94868	RS-P-2	1.83931
NS-3	0.962039	RS-3	2.50388	RS-P-3	0.908044
NS-4	1.02397	RS-4	1.89759	RS-P-4	1.28714
NS-5	1.39394	RS-5	2.1597	RS-P-5	1.3418
NS-6	1.08736	RS-6	1.48452	RS-P-6	1.69447
Bcl-xl	(mRNA)
NS group	2-ΔΔCt	RS group	2-ΔΔCt	RS-P group	2-ΔΔCt
NS-1	0.698985	RS-1	0.531571	RS-P-1	0.72951
NS-2	1.04488	RS-2	0.587095	RS-P-2	0.726147
NS-3	0.998845	RS-3	0.443396	RS-P-3	1.01279
NS-4	1.29984	RS-4	0.552227	RS-P-4	0.636545
NS-5	1.00347	RS-5	0.536506	RS-P-5	0.951538
NS-6	1.05093	RS-6	0.509917	RS-P-6	0.74312
Bad	(mRNA)
NS group	2-ΔΔCt	RS group	2-ΔΔCt	RS-P group	2-ΔΔCt
NS-1	1.07487	RS-1	1.26503	RS-P-1	1.30209
NS-2	1.1401	RS-2	1.39233	RS-P-2	1.16406
NS-3	1.30511	RS-3	0.974342	RS-P-3	1.31722
NS-4	1.20094	RS-4	1.11021	RS-P-4	1.41503
NS-5	1.00987	RS-5	1.32792	RS-P-5	0.910144
NS-6	0.515544	RS-6	1.59199	RS-P-6	1.31722
caspase-9	(mRNA)
NS group	2-ΔΔCt	RS group	2-ΔΔCt	RS-P group	2-ΔΔCt
NS-1	0.849194	RS-1	1.2093	RS-P-1	1.07115
NS-2	1.06376	RS-2	1.63675	RS-P-2	1.22335
NS-3	1.08988	RS-3	0.68976	RS-P-3	1.2093
NS-4	0.891413	RS-4	0.985663	RS-P-4	1.05519
NS-5	1.07487	RS-5	1.07985	RS-P-5	1.04307
NS-6	1.06008	RS-6	1.23328	RS-P-6	1.43147
caspase-3	(mRNA)
NS group	2-ΔΔCt	RS group	2-ΔΔCt	RS-P group	2-ΔΔCt
NS-1	0.748433	RS-1	2.60619	RS-P-1	1.6267
NS-2	1.09324	RS-2	1.3553	RS-P-2	0.875762
NS-3	1.22429	RS-3	2.61222	RS-P-3	0.960558
NS-4	0.990991	RS-4	2.74526	RS-P-4	1.28813
NS-5	1.18259	RS-5	3.2836	RS-P-5	1.169
NS-6	0.851814	RS-6	2.38162	RS-P-6	1.62107

## Sheet: Tight junction proteins
Claudin-1	(mRNA)	(jejunum)
NS group	2-ΔΔCt	RS group	2-ΔΔCt	RS-P group	2-ΔΔCt
NS-1	0.867205	RS-1	0.680395	RS-P-1	1.28887
NS-2	0.904031	RS-2	0.700332	RS-P-2	0.950074
NS-3	1.14428	RS-3	0.622485	RS-P-3	0.981308
NS-4	0.933752	RS-4	0.593003	RS-P-4	0.847398
NS-5	1.00541	RS-5	0.71919	RS-P-5	1.07632
NS-6	1.18738	RS-6	0.680395	RS-P-6	1.17645
Claudin-1	(mRNA)	(ileum)
NS group	2-ΔΔCt	RS group	2-ΔΔCt	RS-P group	2-ΔΔCt
NS-1	0.91524	RS-1	0.432435	RS-P-1	1.14384
NS-2	1.20627	RS-2	0.482596	RS-P-2	0.778565
NS-3	0.984336	RS-3	0.525667	RS-P-3	0.961853
NS-4	0.861878	RS-4	0.479817	RS-P-4	0.792174
NS-5	0.685655	RS-5	0.461336	RS-P-5	0.884064
NS-6	1.55713	RS-6	0.56666	RS-P-6	0.739979
Occludin	(mRNA)	(jejunum)
NS group	2-ΔΔCt	RS group	2-ΔΔCt	RS-P group	2-ΔΔCt
NS-1	1.02792	RS-1	0.764748	RS-P-1	1.24953
NS-2	0.867372	RS-2	0.788977	RS-P-2	1.1578
NS-3	1.18077	RS-3	0.972468	RS-P-3	1.24665
NS-4	1.03029	RS-4	0.584951	RS-P-4	1.39126
NS-5	0.804625	RS-5	0.724332	RS-P-5	1.21818
NS-6	1.14583	RS-6	0.86537	RS-P-6	1.28318
Occludin	(mRNA)	(ileum)
NS group	2-ΔΔCt	RS group	2-ΔΔCt	RS-P group	2-ΔΔCt
NS-1	0.867539	RS-1	0.687771	RS-P-1	0.723635
NS-2	1.02574	RS-2	0.687771	RS-P-2	1.11858
NS-3	1.06437	RS-3	0.678302	RS-P-3	0.99539
NS-4	0.839926	RS-4	0.513463	RS-P-4	0.833161
NS-5	1.23971	RS-5	0.552227	RS-P-5	0.951538
NS-6	1.01396	RS-6	0.668964	RS-P-6	0.82645
ZO-1	(mRNA)	(jejunum)
NS group	2-ΔΔCt	RS group	2-ΔΔCt	RS-P group	2-ΔΔCt
NS-1	1.08694	RS-1	0.71381	RS-P-1	0.92356
NS-2	0.951721	RS-2	0.634464	RS-P-2	0.979609
NS-3	0.96278	RS-3	0.466068	RS-P-3	1.15825
NS-4	1.00715	RS-4	0.554892	RS-P-4	0.8921
NS-5	1.03786	RS-5	0.71381	RS-P-5	0.766812
NS-6	0.960558	RS-6	0.554892	RS-P-6	0.850831
ZO-1	(mRNA)	(ileum)
NS group	2-ΔΔCt	RS group	2-ΔΔCt	RS-P group	2-ΔΔCt
NS-1	0.777666	RS-1	0.744265	RS-P-1	0.969663
NS-2	1.04407	RS-2	0.778565	RS-P-2	1.12289
NS-3	1.03926	RS-3	0.755527	RS-P-3	0.855925
NS-4	1.06848	RS-4	0.710655	RS-P-4	0.960743
NS-5	1.04046	RS-5	0.653936	RS-P-5	0.783075
NS-6	1.06601	RS-6	0.891242	RS-P-6	0.843166

## Sheet: Inflammatory factors
TNF-α	(mRNA)
NS group	2-ΔΔCt	RS group	2-ΔΔCt	RS-P group	2-ΔΔCt
NS-1	0.722521	RS-1	1.11815	RS-P-1	0.77617
NS-2	0.928374	RS-2	2.86019	RS-P-2	1.10403
NS-3	1.00773	RS-3	1.472	RS-P-3	1.20256
NS-4	0.934831	RS-4	1.44671	RS-P-4	1.97171
NS-5	0.955577	RS-5	2.21061	RS-P-5	1.19979
NS-6	1.65609	RS-6	2.29651	RS-P-6	0.99271
IFN-γ	(mRNA)
NS group	2-ΔΔCt	RS group	2-ΔΔCt	RS-P group	2-ΔΔCt
NS-1	1.25895	RS-1	2.42372	RS-P-1	1.06724
NS-2	0.868876	RS-2	2.39311	RS-P-2	1.38404
NS-3	1.52332	RS-3	2.0381	RS-P-3	1.95282
NS-4	0.779465	RS-4	1.21888	RS-P-4	1.84534
NS-5	0.782171	RS-5	1.82837	RS-P-5	1.49888
NS-6	0.984336	RS-6	1.7079	RS-P-6	1.18281
IL-1β	(mRNA)
NS group	2-ΔΔCt	RS group	2-ΔΔCt	RS-P group	2-ΔΔCt
NS-1	1.15246	RS-1	2.17808	RS-P-1	0.976972
NS-2	0.988324	RS-2	1.52244	RS-P-2	0.800916
NS-3	1.13136	RS-3	1.666	RS-P-3	2.31293
NS-4	0.67271	RS-4	1.58526	RS-P-4	0.792632
NS-5	0.952455	RS-5	1.49802	RS-P-5	1.92704
NS-6	1.21116	RS-6	2.35064	RS-P-6	1.09535
IL-6	(mRNA)
NS group	2-ΔΔCt	RS group	2-ΔΔCt	RS-P group	2-ΔΔCt
NS-1	1.15959	RS-1	1.35217	RS-P-1	1.00715
NS-2	1.13967	RS-2	1.0295	RS-P-2	1.36158
NS-3	1.01298	RS-3	1.17713	RS-P-3	1.08318
NS-4	1.00948	RS-4	1.02121	RS-P-4	1.16093
NS-5	1.01415	RS-5	1.26016	RS-P-5	1.52303
NS-6	1.20187	RS-6	1.39179	RS-P-6	0.919302
IL-4	(mRNA)
NS group	2-ΔΔCt	RS group	2-ΔΔCt	RS-P group	2-ΔΔCt
NS-1	0.845768	RS-1	0.733736	RS-P-1	1.64338
NS-2	1.28343	RS-2	1.03886	RS-P-2	1.07301
NS-3	1.08673	RS-3	0.90125	RS-P-3	1.23685
NS-4	0.980552	RS-4	0.866537	RS-P-4	1.4914
NS-5	1.3566	RS-5	0.97716	RS-P-5	1.72708
NS-6	1.00231	RS-6	0.926588	RS-P-6	1.27162
IL-10	(mRNA)
NS group	2-ΔΔCt	RS group	2-ΔΔCt	RS-P group	2-ΔΔCt
NS-1	1.19173	RS-1	0.535165	RS-P-1	0.961298
NS-2	1.18898	RS-2	0.75161	RS-P-2	0.842679
NS-3	1.08027	RS-3	0.698044	RS-P-3	1.00212
NS-4	1.11192	RS-4	0.577565	RS-P-4	1.15113
NS-5	1.01494	RS-5	0.790802	RS-P-5	0.8168
NS-6	1.01728	RS-6	0.346611	RS-P-6	0.940428

## Sheet: Gut microbiota
Total bacteria	Log10 DNA gene copies		(jejunum)
NS group	Cq	RS group	Cq	RS-P group	Cq
NS-1	8.41846	RS-1	8.39697	RS-P-1	9.48805
NS-2	7.99201	RS-2	8.00775	RS-P-2	7.47619
NS-3	8.38755	RS-3	8.175	RS-P-3	8.23191
NS-4	8.11189	RS-4	9.07264	RS-P-4	8.60431
NS-5	8.86373	RS-5	8.74174	RS-P-5	8.3785
NS-6	8.146	RS-6	8.12304	RS-P-6	9.25633
Total bacteria	Log10 DNA gene copies		(ileum)
NS group	Cq	RS group	Cq	RS-P group	Cq
NS-1	9.39872	RS-1	9.26163	RS-P-1	9.02329
NS-2	9.20957	RS-2	8.93097	RS-P-2	8.4063
NS-3	8.61315	RS-3	8.73655	RS-P-3	8.91846
NS-4	9.26678	RS-4	9.12865	RS-P-4	8.64157
NS-5	8.9791	RS-5	8.94024	RS-P-5	9.41845
NS-6	8.47101	RS-6	8.80717	RS-P-6	8.46877
L.johnsonii	Log10 DNA gene copies		(jejunum)
NS group	Cq	RS group	Cq	RS-P group	Cq
NS-1	3.59931	RS-1	2.90245	RS-P-1	5.46624
NS-2	2.91765	RS-2	3.38534	RS-P-2	4.41112
NS-3	3.80647	RS-3	3.8351	RS-P-3	4.60212
NS-4	3.28047	RS-4	3.83435	RS-P-4	4.58538
NS-5	3.39821	RS-5	2.94796	RS-P-5	3.83211
NS-6	3.46268	RS-6	3.50776	RS-P-6	5.05964
L.johnsonii	Log10 DNA gene copies		(ileum)
NS group	Cq	RS group	Cq	RS-P group	Cq
NS-1	3.40741	RS-1	3.62287	RS-P-1	5.43104
NS-2	3.89466	RS-2	3.68261	RS-P-2	5.08088
NS-3	3.53141	RS-3	2.67408	RS-P-3	4.90342
NS-4	4.17445	RS-4	3.86137	RS-P-4	5.61908
NS-5	3.65359	RS-5	4.32402	RS-P-5	4.01382
NS-6	3.24412	RS-6	3.89386	RS-P-6	4.8201
